# Supplementary material for: Translatability of Animal Models for Alzheimer's Disease Using a Machine Learning Based Workflow
Source: Clin Transl Sci. 2025 Nov 11;18(11):e70387. doi: 10.1111/cts.70387 (PMC12603623; doi:10.1111/cts.70387)
Supplement: Supplementary file 1 — Data S1: Power transform. [file CTS-18-e70387-s001.zip › cts70387-sup-0001-DataS1.py]

#IMPORT LIBRARIES
import os
import pandas as pd
from sklearn.preprocessing import PowerTransformer
import numpy as np
from sklearn.compose import TransformedTargetRegressor

#IMPORT THE DATASET.  FOR REFERENCE, FILES HAVE BEEN SAVED AS USING THE MAIN CODE "GSEXXXXX_PATHWAY_MATRIX.CSV"
dataset="GSEXXXXX" #Insert dateset name which the file is saved as e.g. GSE36980

#FILE LOCATION AND NAME
words=(dataset,'_pathway_matrix.csv')
file_name=str("".join(words))

#SET THE DIRECTORY
directory = ('C/User/Directory/')
os.chdir(directory)

#LOAD THE PATHWAY MATRIXDATA 
data = pd.read_csv(file_name, index_col=0) # Assuming the first column contains the feature names

#SAVE THE NAME OF THE PATHWAYS WE ARE DEALING WITH
pathways=data.iloc[:,0]

#REMOVE THE PATHWAY NAMES
data.drop(data.columns[0], axis=1, inplace=True)
data=data.T

#INITIALIZE PowerTransformer
power_transformer = PowerTransformer(method='yeo-johnson', standardize=True)

#APPLY POWER TRANSFORMERTO EACH ROW SEPARATELY
transformed_data = power_transformer.fit_transform(data)

#CONVERT RESULT TO A DATAFRAME, AND SET DIRECTORY TO EXPORT
transformed_data = pd.DataFrame(transformed_data.tolist(), index=data.index, columns=data.columns)
transformed_data=transformed_data.rename(columns=pathways)

directory_save = ('C/User/Directory')
os.chdir(directory_save)

#NAME THE FILE WE WILL BE SAVING
title=(dataset,'_power_transformed','.csv')
title=str("".join(title))

transformed_data.to_csv(title)
