# Supplementary material for: Translatability of Animal Models for Alzheimer's Disease Using a Machine Learning Based Workflow
Source: Clin Transl Sci. 2025 Nov 11;18(11):e70387. doi: 10.1111/cts.70387 (PMC12603623; doi:10.1111/cts.70387)
Supplement: Supplementary file 2 — Table S1: Pathways identified by the SVM for the APP/PS1, 3×Tg and 5×FAD mouse, and human data. Where present, references are provided which implicate the pathways in AD. [file CTS-18-e70387-s004.xlsx]

## Sheet: APP_PS1_Mouse_pathway
Mouse pathways	PC	Function	PMID/doi	Comment
PTEN	1	Neuronal differentiation and development	21664664
CERAMIDE	1	Neuronal differentiation and development	22729185
MCALPAIN	1	Neuronal differentiation and development	37732142
D4GDI	1	Promote neuronal survival	16083425
INTEGRIN	1	Cell adhesion and migration	39002282
TSP1	1	Synaptic dysfunction, immune response	21765615 , 26452999
AKT	1	Cell survival	33935751
ERAD	1	Misfolded protein sorting	29133892
TNFR1	1	Immune response	26117714
TGFB	1	Immune response	36915196
PDGF	1	Promote neuronal survival	29409855
LONGEVITY	1	Metabolic regulation	Broad Institute
BCELLSURVIVAL	1	Immune response	Broad Institute
HER2	1	Cell cycle	21204711
SODD/TNFR1	1	Cell death and inflammation	12748303
PRION	1	Protein misfolding	20889378
IFNG	1	Immune response	28519900
EICOSANOID	1	Lipid signalling	2997413
IGF1R	1	Cell survival	37516219
PKY2	1	Cell signalling	35501917	Alzheimer's risk gene biproduct
AT1R	1	Oxidative stress, Immune response, cell apoptosis	/10.1002/nep3.45
What types of pathways are we finding distrurbed in the mouse?
Inflammatory	8	0.333333
Dysregulation in neuronal differentiation/development	5	0.208333
Cell survival	5	0.208333
Protein aggregation	2	0.0833333
Cell signalling	2	0.0833333
Oxidative stress	1	0.0416667
Metabolic regulation	1	0.0416667
Total	24

## Sheet: APP_PS1_Human_pathway
Human pathways	PC	Role in AD?
NFAT	2	20401186
KERATINOCYTE	2	37326015
DSP	2	37886598
IL1R	2	18302763
EGFR_SMRTE	2	30664766
ETS	2	Found in downsyndrome	15745955
TALL1	2	26065893
CDMAC	2	?
TCR	2	34725916
41BB	2	MS	37575227
PKC	2		38928554
EPONFKB	2	31450955
NPP1	3	29516286
ACE2	3	37784209
GATA3	3	20696860
PRC2	3	27526204
LIS1	3	24278775
RANMS	3	?
P27	3	35163135
LYMPHOCYTE	4	30890880
NEUTROPHIL	4	26214837
MONOCYTE	4	36855152
PARKIN	4	35454148
CFTR	4	33490374
CTLA4	4	23891730
TCAPOPTOSIS	4	34725916
CALCINEURIN	5	braincomms/fcae277
CDC25	6	11106571
PTC1	6	34307464
MPR	6	?
BTG2	6	j.dscb.2024.100178
FBW7	6	17182224

## Sheet: 3xTg_Pathways_Mouse
Mouse	PC	Function	PMID/DOI
IL3	1	Cell survival, inflammation	23226269
NFAT	1	Inflammation	20401186
GATA3	1	Inflammation	20696860
PLCE	1	Astroglyosis	23401561
ERAD	1	Misfolded protein sorting	29133892
RANBP2	1	Dysfunctional nucleocytoplasmic traficking	37795679
PML	1	Cellular stress response	s41420-023-01547-2
PTEN	1	Cell-cycle regulation	18794877
HIVNEF	1	Apoptosis, Immune response	Broad Institute
DNAFRAGMENT	1	Apoptosis	14731429
FAS	1	Apoptosis, Immune response	14739003
CASPASE	1	Cell death	34336853
RARRXR	1	Transcriptional regulation	18554773
HCMV	1	Viral response	37966250
TNFR1	1	Immune response	26117714
MAPK	1	Brain development	34634357
RNA	1	Viral response	Broad Institute
HDAC	1	Neuronal development	24727244
MITOCHONDRIA	3	Cell death signalling	28061689
LECTIN	3	Immune response	10.1016/j.neurobiolaging.2016.12.017
ATRBRCA	3	DNA repair	17476307
IGF1	3	Cell survival	37516219
PTC1	3	Cell-cycle regulation	Broad Institute
STATHMIN	3	Neuronal plasticity	20483774
ACTINY	3	Neuronal plasticity	27491623
SKP2E2F	3	Cell cycle	27308406
CBL	3	Cell cycle	Broad Institute
CCR5	3	Immune response	21163326
CCR5	3	Immune response	35402811
Pathway summary
Inflammatory	12	0.375
Cell survival	7	0.21875
Dysregulation in neuronal differentiation/development	4	0.125
Cell cycle	4	0.125
Protein aggregation	1	0.03125
Stress response	1	0.03125
DNA repair	1	0.03125
Dysfunctional nucelocytoplasmic trafficking	1	0.03125
Transcriptional regulation	1	0.03125
Total	32

## Sheet: 3xTg_Pathways_Human
Human	PC	Function	PMID
MAL	4	Role of MAL in Rho-Mediated Activation of SRF	19098903
MALATEX	4	Mitochondrial dysfunction	39741520
PLC	4	Expressed on microglia	22475800
AGPCR	4	Signalling	27047374
TSP1	4	Synaptic dysfunction, immune response	21765615 , 26452999
DREAM	4	Repression of Pain Sensation by the Transcriptional Regulator DREAM	37298129
NOTCH	4	Neurovascular aging	33384205
IL6	4	Inflammation	s41398-021-01349-z
EXTRINSIC	4	Inflammation	26613657
TH1TH2	4	Immune response	38007658
NKT	4	T-cell differentiation	38007658

## Sheet: 5xFAD_PC1
Pathway identified	Function	PMID/DOI
AKAP95	Chromatin remodelling	11591814
ARENRF2	Oxidative stress, Immune response	26617217
BIOPEPTIDES	Cell signalling	Broad Institute
CALCINEURIN	Synapitc plasticity, inflammation	braincomms/fcae277
CTCF	Gene experssion regulator	26045254
CTL	Immune response	38077952, Broad Institute
CSCR4	Immune response	17169327
EGF	Cell-cycle regulation	16729045
FMLP	Immune response	23109426, Broad Institute
GSK3	Cell signalling, Immune response	25435019, Broad Institute
IFNA	Immune response	25084173, Broad Institute
INTEGRIN	Cell mobility, inflammation	39002282
LECTIN	Immune response	28104543
LYMPHOCYTE	Immune response	Broad Institute
MCALPAIN	Synaptic plasticity	12843408
PCAF	Immune response	29016683, Broad Institute
PLATELETAPP	Immune response, Protein aggregation	24175176
PRION	Protein misfolding	20889378
PTEN	Neuronal differentiation	21664664
RECK	Cell-cycle regulation, Neurovascular development	35803586
S1P	Cell survival, Immune response	28521611, 28315304
SPRY	Signal transduction	39456824
STAT3	Immune response	23971732
TCTOTOXIC	Immune response	38077952
TGFB	Neuronal differentiation, Immune response	28130363
TOB1	Cell-cycle regulation, Immune response	25071870
What types of pathways are we finding distrurbed in the mouse?
Inflammatory	17	0.53125
Neuronal/synaptic health	4	0.125
Chromatin remodelling	2	0.0625
Protein aggregation	2	0.0625
Cell signalling	3	0.09375
Oxidative stress	1	0.03125
Cell cycle regulation	3	0.09375
Total	32

## Sheet: Repeated_pathways_between_model
Pathway	APP/PS1	3xTg	5xFAD	Function	Role in AD?
Endoplasmic reticulum associated degradation	X	X		Misfolded protein sorting	29133892
Integrin	X		X	Cell adhesion and migration	39002282
MCALPAIN	X		X	Synaptic plasticity	12843408
Prion	X		X	Protein misfolding	20889378
PTEN	X	X	X	Cell-cycle regulation	18794877
TGFb	X		X	Neuronal differentiation	28130363
TNFR1	X	X		Immune response	26117714
