# Supplementary material for: Translatability of Animal Models for Alzheimer's Disease Using a Machine Learning Based Workflow
Source: Clin Transl Sci. 2025 Nov 11;18(11):e70387. doi: 10.1111/cts.70387 (PMC12603623; doi:10.1111/cts.70387)
Supplement: Supplementary file 3 — Data S2: SVM_classifier. [file CTS-18-e70387-s002.zip]

Archive with 1 entries (1 files):
- cts70387-sup-0003-DataS2.py
