# Supplementary material for: Translatability of Animal Models for Alzheimer's Disease Using a Machine Learning Based Workflow
Source: Clin Transl Sci. 2025 Nov 11;18(11):e70387. doi: 10.1111/cts.70387 (PMC12603623; doi:10.1111/cts.70387)
Supplement: Supplementary file 3 — Data S2: SVM_classifier. [file CTS-18-e70387-s002.zip › cts70387-sup-0003-DataS2.py]

#DATA IMPORT AND PREPARATION ################################


# MOUSE DATA IMPORT ##############################

# USE THIS FOR THE INITIAL ML MODEL
import pandas as pd
from sklearn.model_selection import train_test_split, GridSearchCV, LeaveOneOut,StratifiedKFold
from sklearn.preprocessing import StandardScaler
from sklearn.svm import LinearSVC
from sklearn.metrics import roc_curve, auc, f1_score, precision_score, recall_score
import numpy as np
from sklearn.metrics import accuracy_score
import matplotlib.pyplot as plt
import os

#data
species="Mouse"
disease="AD"
sample_id="GSE67306"

# Assign a model to the sample ID
if sample_id == "GSE36981":
    model = "3xTg"
elif sample_id == "GSE50521":
    model = "5xTg"
elif sample_id == "GSE67306":
    model = "APP_PS1"
else:
    model = "Unknown"  # Default case

#SET UP THE DIRECTORY
direct = ('C/User/PCA_coordinates/',model)

directory = str("".join(direct))
os.chdir(directory)

words=('PCA_coordinates_',sample_id,'.csv')
file_name=str("".join(words))
data=pd.read_csv(file_name) 

#SELECT X AND Y
data.dropna(inplace=True) 
data.reset_index(drop=True, inplace=True)
X = data.iloc[:,1:(len(data.columns)-1)]

#X AND Y TO GO INTO THE SVM
y = data['group']

# HUMAN BLOCK - ONLY RUN WHEN WANTING TO PERFORM SVM ON HUMAN DATA ###########

#SET UP THE DIRECTORY
#direct = ('C/User/PCA_coordinates/',model)

#directory = str("".join(direct))
#os.chdir(directory)

#words=('PCA_coordinates_GSE36980.csv')
          
#file_name=str("".join(words))
#data=pd.read_csv(file_name) 

#SELECT X AND Y
#data.dropna(inplace=True) 
#data.reset_index(drop=True, inplace=True)
#X = data.iloc[:,1:(len(data.columns)-1)]

#X AND Y TO GO INTO THE SVM
#y = data['group']


# HYPERPARAMETER OPTIMISATION ##########################

from sklearn.model_selection import LeaveOneOut, GridSearchCV
from sklearn.svm import LinearSVC
from sklearn.metrics import f1_score, roc_curve, auc, confusion_matrix, ConfusionMatrixDisplay
import numpy as np
import matplotlib.pyplot as plt

# Assuming X and y are defined

# Parameter grid for tuning C
param_grid = {'C': np.append(np.linspace(0.001, 1, 1000), np.logspace(1, 2, 1))}

# Leave-One-Out Cross-Validation
loocv = LeaveOneOut()

# Linear SVM model with L1 penalty
model = LinearSVC(penalty="l1", dual=False, max_iter=5000, class_weight='balanced')

# Grid search with LOOCV (No scaling applied)
grid_search = GridSearchCV(model, param_grid, cv=loocv, scoring='f1', error_score=0)
grid_search.fit(X, y)  # No scaling applied here

# Best parameters from grid search
best_params = grid_search.best_params_
print(f"Best parameters: {best_params}")

# Best model from grid search
best_model = grid_search.best_estimator_

# Now train the final model on the entire dataset with the best hyperparameter (C)
final_model = LinearSVC(penalty="l1", dual=False, max_iter=5000, class_weight='balanced', C=best_params['C'])
final_model.fit(X, y)

# Predictions for evaluation (if you have a test set or you want to evaluate the final model on the same data)
y_pred = final_model.predict(X)

# **If you want to check model performance, use the same metrics**
# ROC AUC (correctly computed using final model predictions)
y_scores = final_model.decision_function(X)  # Get decision scores for ROC curve
fpr, tpr, _ = roc_curve(y, y_scores)
roc_auc = auc(fpr, tpr)
print(f"Final Model ROC AUC: {roc_auc}")

# Plot ROC curve
plt.figure(figsize=(4,4))
plt.gca().set_aspect('equal', adjustable='box')
plt.plot(fpr, tpr, color='green', lw=2, label=f'ROC curve (AUC = {roc_auc:.2f})')
plt.plot([0, 1], [0, 1], color='grey', lw=2, linestyle='--')
plt.xlim([0.0, 1.0])
plt.ylim([0.0, 1.05])
plt.xlabel('False Positive Rate')
plt.ylabel('True Positive Rate')
plt.title('Receiver Operating Characteristic')
plt.legend(loc="lower right")
plt.grid(False)
plt.show()

# Confusion matrix
conf_matrix = confusion_matrix(y, y_pred)
disp = ConfusionMatrixDisplay(confusion_matrix=conf_matrix)
disp.plot(cmap=plt.cm.Blues)
plt.title('Confusion Matrix')
plt.show()

# Calculate F1 score
f1 = f1_score(y, y_pred, zero_division=1)
print(f"Final Model F1 Score: {f1}")


# USE THE OPTIMISED HYPERPARAMTER TO PERFORM THE FINAL SVM CLASSIFICATION ######################

# Assuming best_model_mouse.coef_ is your SVM model coefficients
coefficients = final_model.coef_[0]

# Filter out the coefficients that are not zero
non_zero_indices = np.where(coefficients != 0)[0]
non_zero_coefficients = coefficients[non_zero_indices]

# Assuming column names are feature names
feature_names = np.array(data.columns[1:-1])  # Adjust to match the features correctly
non_zero_feature_names = feature_names[non_zero_indices]
non_zero_feature_names = [name[1:] for name in non_zero_feature_names]

import re

def clean_feature_names(feature_names):
    def clean_feature_name(name):
        # Remove 'iocarta' and 'pathway'
        name = name.replace('IOCARTA_', '').replace('_PATHWAY', '')
        # Extract the part between 'XXX_' and the next underscore or the end of the string
        match = re.search(r'_(.*)', name)
        if match:
            return match.group(1)
        return name

    return [clean_feature_name(name) for name in feature_names]

cleaned_feature_names = clean_feature_names(non_zero_feature_names)


# Define fewer x-ticks
xticks = plt.MaxNLocator(5)  # This will automatically find up to 5 evenly spaced ticks

# Plot the non-zero coefficients
plt.figure(figsize=(7, 6))
colors = ['lightgray' if w < 0 else '#B2CCFF' for w in non_zero_coefficients]
plt.barh(range(len(non_zero_coefficients)), non_zero_coefficients, color=colors)

plt.axvline(0, color='black', linestyle='--')
plt.title('Feature Weights for Combined (Non-zero Coefficients)', fontsize=18)
plt.gca().xaxis.set_major_locator(xticks)  # Set the major locator for the x-axis
plt.xticks(fontsize=16)
plt.yticks(range(len(non_zero_feature_names)), cleaned_feature_names, fontsize=16)
plt.xlabel('Weight', fontsize=16)
plt.ylabel('sPC', fontsize=16)

# Save the plot as a high-resolution image (PNG format with 600 DPI)
#plt.savefig('feature_weights_plot_combined_MH.png', format='png', dpi=600, bbox_inches='tight')
plt.show()
