# Supplementary material for: Translatability of Animal Models for Alzheimer's Disease Using a Machine Learning Based Workflow
Source: Clin Transl Sci. 2025 Nov 11;18(11):e70387. doi: 10.1111/cts.70387 (PMC12603623; doi:10.1111/cts.70387)
Supplement: Supplementary file 4 — Data S3: Full model code (R). [file CTS-18-e70387-s003.zip]

Archive with 1 entries (1 files):
- cts70387-sup-0004-DataS3.rmd
