# Supplementary material for: Translatability of Animal Models for Alzheimer's Disease Using a Machine Learning Based Workflow
Source: Clin Transl Sci. 2025 Nov 11;18(11):e70387. doi: 10.1111/cts.70387 (PMC12603623; doi:10.1111/cts.70387)
Supplement: Supplementary file 4 — Data S3: Full model code (R). [file CTS-18-e70387-s003.zip › cts70387-sup-0004-DataS3.rmd]

---
title: "Full_code.Rmd" 
output: html_notebook
---

######### README - Overview of procedure #########

Data may be initially downloaded from GEMMA (https://gemma.msl.ubc.ca/home.html).
Then, we can use the code below to QC the raw data and then processed.  During processing, the diseased and helathy names must be selected by running the relevant block of code.  Therefore, run up to line 141 before selecting what dataset we are using.
Then, fGSEA may be performed up to line 642, where it will then need to be exported to python to perform power transformation.
Once powertransformed, sPCA may be performed, including alpha optimisation.  This is performed by running up to line 949.
Once data has been projected into sPC coordinates and labelled, it is ready to move to python to perform the SVM classification. 


First we are going to specify what data we want to select (i.e what disease, what brain region and study etc)
```{r}
# LABEL WHICH DATA COMES FROM WHICH DISEASE
disease <- "AD"
run<-"GSE36980" # The GSE code of the data we wish to process.
model<-"Human" #The species the data is from.  This is used to guide which GSEA database we use
region<-"HIP" #Brain region corresponding to how the GSE data is labelled
```

EXTRACT JUST THE DATA, REMOVE OF INCOMPLETE CASES, SPLIT UP THOSE ROWS WHICH HAVE MULTIPLE NAMES
```{r}
setwd("F:/User/Raw_data")
data<-read.csv(paste(run, ".csv", sep=""))

#CHECK THAT THE SPREAD SHEET IS THE SAME ID AS THE SAMPLE NAME
qes<-as.character(data[1,1]) 
if((sub("# shortName=", "", qes))== paste(run)){print("Correctly matched batch ID and excel")
  }

#REMOVE OF THE INFORMATION WHICH ISN'T GENE EXPRESSION
exprs_data<-data[7:nrow(data),]
colnames(exprs_data)<-exprs_data[1,]
exprs_data<-exprs_data[-1,]
protein_ID<-exprs_data$GeneSymbol
exprs_data<-exprs_data[,7:ncol(exprs_data)]
annotated_data<-cbind(protein_ID,exprs_data)

#REMOVE ANY SAMPLES WHICH DONT HAVE A GENE ASSOCIATED WITH THE PROBE NAME
blank_filtered<-annotated_data[nchar(annotated_data[,1])>1,]

#WE HAVE SOME WHICH HAVE MULITPLE IDS ASSIGNED TO THEM. SO FOR EVERY NAME SPLIT INTO A NEW ROW
#THESE ARE ANY ROWS WITH A | IN

multi_name <- blank_filtered[grep("\\|", blank_filtered[,1]), ]
single_name<-blank_filtered[!grepl("\\|", blank_filtered[,1]), ]

#START OF THE LOOP, REPEAT AS MANY TIMES AS THERE ARE ROWS

all_multi<-data.frame()
for (i in 1:nrow(multi_name)){

#NOW SPLIT UP THOSE WITH MULTI NAMES INTO DIFFERENT ROWS
#GET THE NAMES
names<-unlist(strsplit(as.character(multi_name[i,1]), "\\|"))

#SELECT THE CORESPONDING DATA
multi_name_data<-multi_name[i,2:ncol(multi_name)]

#MAKE REPEATS OF THIS ROW BY HOWEVER MANY DIFFERENT NAMES ARE PRESENT
library(dplyr)
new_df <- multi_name_data %>% slice(rep(1:n(), each = length(names)))
rownames(new_df)<-names

#NOW ADD THIS TO THE ALL MULTI DATA 
all_multi<-rbind(all_multi, new_df)
}

```


MERGE THE DATA OF GENES WHICH ONLY APPEARED ONCE, AND THOSE WHICH APPEAR MULTIPLE TIMES  
```{r}
#PUT THE ROW NAMES TO A NEW COLUMN SO I CAN COMBINE THE TWO DATAFRAMES

library(tibble)
df<-add_column(all_multi, rownames(all_multi), .before=paste(colnames(all_multi)[1]))
colnames(df)[1]<-"protein_ID"
combined_data<-rbind(df, single_name)

#MAKE EVERYTHING NUMERIC
for(b in 2:ncol(combined_data)){
combined_data[,b] <- as.numeric(combined_data[,b])
}

```

REMOVE OF DUBLICATES.  SELECT THE HIGHEST VALUE IF A DUPLICATE
```{r}
# First remove of cases where we have NA
df_no_na <- combined_data

# First, ID which rows are in duplicate
# Find duplicate gene names
duplicates <- unique(df_no_na$protein_ID[duplicated(df_no_na$protein_ID)])

#LET US HOLD ON TO ANYTHING WHICH ISN'T DUPLICATED
no_duplicates <- df_no_na[!(df_no_na$protein_ID %in% duplicates), , drop = FALSE]

#LET US GRAB ANYTHING WHICH IS DUPLICATED
duplicated <- df_no_na[(df_no_na$protein_ID %in% duplicates), , drop = FALSE]

# CONVERT NEGATIVE VALUES TO POSITIVE
abs_df_no_na <- duplicated
abs_df_no_na[,2:(ncol(abs_df_no_na))] <- abs(abs_df_no_na[,2:ncol(df_no_na)])
abs_df_no_na

#SET UP THE DATAFRAME WHICH WILL CONTAIN TEH ROWS WITH TEH MAX VALUES
duplicate_filtered<-data.frame()

# SET UP TOP RUN THROUGH ALL DUPLICATES
for(n in 1:length(duplicates)){

# Look up in the abs_df_no_na the rows which have this value in the GeneSymbol row
duplicate_name<-duplicates[n]
subset_df<-subset(abs_df_no_na, protein_ID == duplicate_name)
subset_df$row_mean<-rowMeans(subset_df[,2:ncol(subset_df)])

# Find the row index with the largest value in the "RowAverage" column
max_row_index <- which.max(subset_df$row_mean)

# Select the row with the largest value
row_with_max_mean <- subset_df[max_row_index, , drop=FALSE]
# Find this value in the non-absolute df
look_up<-rownames(row_with_max_mean)
duplicate_filtered<-rbind(duplicate_filtered,df_no_na[look_up,])}

#COMBINE THE LIST WHICH HAD NO DUPLICATES AND THOSE WHICH WERE FILTERED FOR THE MAX
duplicate_filtered<-rbind(duplicate_filtered,no_duplicates)

#ASSIGN GENENAMES TO THE ROW NAMES
rownames(duplicate_filtered) <- duplicate_filtered[,1]
duplicate_filtered<-duplicate_filtered[,-1]

#EXPORT TO A CSV
#setwd("F:/UsER/Duplicate_filtered")
#write.csv(duplicate_filtered,paste("Duplicate_filtered_", disease, "_", run, ".csv", sep=""))
```

GET THE DISEASED AND HEALTHY NAMES: FOR GSE67306
```{r}
selected_data<-duplicate_filtered
brain_region<-names(selected_data)

# Get the column names that contain "non.AD_HI"
cols_to_select_cont <- names(selected_data)[grep("WT_Con", names(selected_data))]

# Select these columns from the dataframe
selected_cont <- duplicate_filtered[, cols_to_select_cont, drop = FALSE]

#Get the column names that contain "non.AD_HI"
cols_to_select_dis <- names(selected_data)[grep("APPS_Con", names(selected_data))]
selected_dis <- duplicate_filtered[, cols_to_select_dis, drop = FALSE]

```

GET THE DISEASED AND HEALTHY NAMES: FOR GSE36980
```{r}
brain_region<-names(duplicate_filtered)[grep("HI", names(duplicate_filtered))]
selected_data<-duplicate_filtered[,brain_region]

# Get the column names that contain "non.AD_HI"
cols_to_select_cont <- names(selected_data)[grep("non", names(selected_data))]

# Select these columns from the dataframe
selected_cont <- duplicate_filtered[, cols_to_select_cont, drop = FALSE]

#Get the column names that contain "non.AD_HI"
cols_to_select_dis<-setdiff(names(selected_data), cols_to_select_cont)

selected_dis <- duplicate_filtered[, cols_to_select_dis, drop = FALSE]

```

GET THE DISEASED AND HEALTHY NAMES: FOR GSE131617
```{r}
brain_region<-names(duplicate_filtered)[grep("FC", names(duplicate_filtered))]
selected_data<-duplicate_filtered[,brain_region]

# Get the column names that contain "non.AD_HI"
cols_to_select_cont <- names(selected_data)[grep("stage_0", names(selected_data))]
# Select these columns from the dataframe
selected_cont <- duplicate_filtered[, cols_to_select_cont, drop = FALSE]

# Get the column names that contain "non.AD_HI"
cols_to_select_1.2 <- names(selected_data)[grep("stage_I.II", names(selected_data))]
# Select these columns from the dataframe
selected_1.2 <- duplicate_filtered[, cols_to_select_1.2, drop = FALSE]

# Get the column names that contain "non.AD_HI"
cols_to_select_3.4 <- names(selected_data)[grep("stage_III.IV", names(selected_data))]
# Select these columns from the dataframe
selected_3.4 <- duplicate_filtered[, cols_to_select_3.4, drop = FALSE]

# Get the column names that contain "non.AD_HI"
cols_to_select_5.6 <- names(selected_data)[grep("stage_V.VI", names(selected_data))]
# Select these columns from the dataframe
selected_5.6 <- duplicate_filtered[, cols_to_select_5.6, drop = FALSE]

#Combine the diseased
selected_dis <- cbind(selected_1.2,selected_3.4, selected_5.6)

```

GET THE DISEASED AND HEALTHY NAMES: FOR GSE74438
```{r}
brain_region<-names(duplicate_filtered)[grep("FrontalCortex", names(duplicate_filtered))]
selected_data<-duplicate_filtered[,brain_region]


#Let us for now just select the female samples
selected_data <- names(selected_data)[grep(female_numbers, names(selected_data))]

# Get the column names that contain "non.AD_HI"
cols_to_select_cont <- names(selected_data)[grep("WT.PBS", names(selected_data))]
selected_cont <- duplicate_filtered[, cols_to_select_cont, drop = FALSE]

#Get the column names that contain "non.AD_HI"
cols_to_select_dis <- names(selected_data)[grep("APPPS1.PBS", names(selected_data))]
selected_dis <- duplicate_filtered[, cols_to_select_dis, drop = FALSE]

```


GET THE DISEASED AND HEALTHY NAMES: FOR GSE36981
```{r}
#NAMES OF CONTROL: Non.Tg
selected_data<-duplicate_filtered

# Get the column names that contain "non.AD_HI"
cols_to_select_cont <- names(selected_data)[grep("non", names(selected_data))]

# Select these columns from the dataframe
selected_cont <- duplicate_filtered[, cols_to_select_cont, drop = FALSE]

#Get the column names that contain "non.AD_HI"
cols_to_select_dis<-names(selected_data)[grep("H", names(selected_data))]

selected_dis <- duplicate_filtered[, cols_to_select_dis, drop = FALSE]

```

GET THE DISEASED AND HEALTHY NAMES: FOR GSE50521
```{r}
#NAMES OF CONTROL: Non.Tg
selected_data<-duplicate_filtered

# Get the column names that contain "non.AD_HI"
cols_to_select_cont <- names(selected_data)[grep("wild.type", names(selected_data))]

# Select these columns from the dataframe
selected_cont <- duplicate_filtered[, cols_to_select_cont, drop = FALSE]

#Get the column names that contain "non.AD_HI"
selected_cols_dis <- grep("Hippocampus5xFAD(?!.*eIF2)", colnames(df), perl = TRUE, value = TRUE)

# Subset the dataframe with selected columns
selected_dis <- duplicate_filtered[, selected_cols_dis]

```

QC DATA: UMAP TO CHECK FOR RAW DATA SEPARATION
```{r}
library(umap)
library(ggplot2)
#COMBINE BOTH DISEASED AND HEALTHY FROM REGION OF INTEREST
diseased<-selected_dis
control<-selected_cont

# Modify the column names
colnames(diseased) <- paste("diseased.", gsub(".*_Biomat_([0-9]+).*", "\\1", colnames(diseased)),sep="")
colnames(control) <- paste("control.", gsub(".*_Biomat_([0-9]+).*", "\\1", colnames(control)),sep="")

combined<-cbind(diseased, control)
data.umap<-umap(t(combined), n_neighbors=10)
data<-data.frame(data.umap$layout)

#MAKE A NEW COLUMN AS THE PHENOTYPE
data$label<-sub("\\.\\d+(\\.\\d+)*$", "", rownames(data))

text_size<-15

library(ggrepel)

umap.plot<-ggplot(data, 
       aes(x=data[,1], 
           y=data[,2],
           color=label))+
  geom_point()+
    labs(x="UMAP1", y="UMAP2")+
  theme_minimal()+
  theme(legend.position="none",
        text=element_text(size=text_size))+
geom_text_repel(aes(label = rownames(data), size = text_size))

umap.plot

ggsave(plot=umap.plot,filename=paste("PCA_plot_", run,".pdf",sep="") ,path="F:/User/File", device="pdf", dpi=600, width=10, height=10, units="cm")


```

QC: CORRELATION MATRIX
```{r}
correlation<-as.table(cor(combined, method = "spearman"))

library(reshape2)
melted_cormat <- melt(correlation)

library(ggplot2)
correlation_plot<-ggplot(data = melted_cormat, aes(x=Var1, y=Var2, fill=value)) + 
  geom_tile()+
  theme(axis.text.x = element_text(angle = 90))

```

CALCULATE FOLD CHANGE FROM CONTROL
```{r}

{# Calculate the average and variance for each row of the control
  control_summary<-data.frame()
  for(n in 1:nrow(control)){
    m <- rowMeans(control[n,])
    v <- var(as.numeric(control[n,]))
    pair<-cbind(m,v)
    pair<-data.frame(pair)
    control_summary<-rbind(control_summary,pair)
  }
  
  rownames(control_summary)<- rownames(control)
  
  # Now we can normalise all our samples
  norm_expression<-data.frame()
  
  # Select the relevant cells 
  
  for(r in 1:nrow(combined)){
    
    row<-combined[r,]
    
    {
      for(a in 1:length(row)){
        sample_val <- row[a]
        control_avg <-control_summary[r,1]
        control_var <-control_summary[r,2]
        
        # Calculate the normalised value for that sample
        normal_val<-(sample_val/control_avg)
        norm_expression[r,a]<-normal_val}
    }
  }
  
  # Final normalised expression values
  colnames(norm_expression) <- colnames(combined)
  rownames(norm_expression) <- rownames(combined)
  head(norm_expression)
} 
# Select a sample to color differently
setwd("F:/User/Directory")
write.csv(norm_expression, paste("Norm_expression_", disease, "_", run,".csv",sep=""))

```

COMBINE THE QC INFORMATION INTO A PDF
```{r}
setwd("F:/User/Directory")

# Install and load necessary packages
#install.packages("gridExtra")
#install.packages("grid")
library(gridExtra)
library(grid)

pdf(file=paste(run,".pdf", sep=""))
umap.plot
correlation_plot
# Plot using ggplot2
boxplot(combined, las = 2,cex.axis=0.6)

sample_to_color <- norm_expression
colors <- ifelse(colnames(norm_expression) %in% cols_to_select_cont, "chartreuse4", "red2")
boxplot(norm_expression, col = colors,
        names = colnames(norm_expression),
        main = "Gene Expression Bar Plot",
        xlab = "", ylab = "Normalised Expression Level", 
        las=2,
        cex.axis=0.6)

dev.off()
```


Below, we can start fresh again, or continue using the run information provided above

Pathway analysis using the data. This is a fresh start and does not rely on any of the above.

```{r}
library(affy)
library(oligo)
library(makecdfenv)
library(mogene10stv1cdf)
library(clusterProfiler)
library(enrichplot)
library(ggplot2)#For plotting
library(msigdbr)
library(fgsea) #To perform fast GSEA
library(org.Hs.eg.db) #Human
library(org.Mm.eg.db) #Mouse 
library(stats)
library(ggrepel) #For plotting
library(pd.mogene.1.1.st.v1) #Mouse v1.1 required to analyse some microarray data
library(hugene10sttranscriptcluster.db)
library(pd.mogene.2.0.st) #Mouse v2.0 st required to analyse some microarray data
library(mogene20sttranscriptcluster.db)

```

```{r}
# Which dataset are we doing this for?
#run<-"GSE36980"

knitr::opts_knit$set(root.dir = "F:/User/Directory")
if(run %in% c("GSE33000" ,"GSE36980" , "GSE131617")){species<-"Human"} 
if (run %in% c("GSE74438","GSE67306", "GSE36981", "GSE50521")){species<-"Mouse"}

norm_expression<-read.csv(paste("F:/User/Directory/Norm_expression_AD_",run,".csv",sep=""))


if (species == "Human") {
  print("We are working with human data")
  # FOR THE HUMAN DATA
  organism<-org.Hs.eg.db
  sci_name<-"Homo sapiens"
  control_names<-names(norm_expression)[grep("^control", names(norm_expression))]
  
} else if (species == "Mouse") {
  print("It's a mouse")
    # FOR THE MOUSE DATA
  organism<- org.Mm.eg.db
  sci_name<-"Mus musculus"
  control_names<-names(norm_expression)[grep("^control", names(norm_expression))]
  
} else {
  print("Organism not specified")
}

```

Perform fGSEA.  Below is a fresh start and can be used at an time.
Useful for a reminder on what to do https://bioinformatics-core-shared-training.github.io/cruk-summer-school-2018/RNASeq2018/html/06_Gene_set_testing.nb.html
Note, the GMT file will need to be updated depending on which microarray platform is used during data collection.
```{r}

# Load BIOCARTA pathway data for Mus musculus
duplicate_filtered<-read.csv(paste("F:/User/Directory/Norm_expression_AD_",run,".csv",sep=""))
rownames(duplicate_filtered)<-duplicate_filtered[,1]
duplicate_filtered<-duplicate_filtered[,-1]

if (species == "Mouse"){
gmt_file <- "User/Downloaded/GMT_files/m2.all.v2023.2.Mm.symbols.gmt"
} else if (species == "Human") {
 gmt_file <- "User/Downloaded/GMT_files/c2.all.v2023.2.Hs.symbols.gmt" 
}

msigdbr_list<-gmtPathways(gmt_file)

# Map gene symbols in data to Entrez Gene IDs
entrez_ids <- mapIds(organism, keys = rownames(duplicate_filtered), column = "ENTREZID", keytype = "SYMBOL")

# Keep only the rows with mapped Entrez Gene IDs
duplicate_filtered <- duplicate_filtered[!is.na(entrez_ids), ]

gene_names <- rownames(duplicate_filtered)

# Filter msigdbr_list to keep only the genes present in the gene expression matrix
filtered_msigdbr_list <- lapply(msigdbr_list, function(gene_set) {
  gene_set[gene_set %in% gene_names]
})

```


Perform fGSEA
```{r}
# GET THE SAMPLE IDs
sample_names<-colnames(duplicate_filtered)

# MAKE SOMEWHERE TO PLACE THE RESULTS
gsea_results_list <- list()

# We must iterate over each sample individually
for(n in 1:length(sample_names)){
 sample_name<-sample_names[n]
  
  # Extract the gene expression data for the current sample
  sample_column <- duplicate_filtered[,sample_name, drop=FALSE]
  
  #Order by rank
  ranked<-sample_column[order(sample_column[,1],decreasing=TRUE),,drop=FALSE]
  
  # Convert the dataframe to a named vector
  named_vector_sample <- setNames(ranked[,1], rownames(ranked))
  

  # Perform GSEA for the current sample
   gsea_results <- fgsea(pathways = filtered_msigdbr_list,
                   stats = named_vector_sample,
                   scoreType = 'std', # in this case we have both pos and neg rankings. if only pos or neg, set to 'pos', 'neg'
                   minSize = 5,
                   maxSize = 500,
                   nproc = 1,
                   eps = 0.0) 
  
  
  
  gsea_results_list[[sample_name]] <- gsea_results
  }

if (species == "Human") {
  human_gsea_results<-gsea_results_list
  
} else if (species == "Mouse") {
  mouse_gsea_results<-gsea_results_list
  
} else {
  print("Organism not detected")
}


```

Plot the GSEA results
```{r}
# PREPARE DATA FOR THE PLOT ###########################################
if (species == "Human") {
  print("We are working with human data")
  fgsea_results<- human_gsea_results
  sci_name<-"Homo sapiens"
} else if (species == "Mouse") {
  print("It's a mouse")
  fgsea_results<- mouse_gsea_results
  sci_name<-"Mus musculus"
} else {
  print("Organism not recognised")
}

{all_significant<-data.frame()
  skipped_samples<-data.frame()
  
  # Start the process
  
  {for(x in 1:length(fgsea_results)){
    
    # Process the diseased samples  
    individual_result<-fgsea_results[x]
    individual_result<-data.frame(individual_result)
    
    # Get the individuals ID
    sample_ID<-names(fgsea_results[x])
    colnames(individual_result) <- sub(paste(as.character(sample_ID), ".", sep=""), "", colnames(individual_result))
    
    if (sample_ID %in% control_names) {
      next  # Skip to the next iteration
    }
    
    
    #Find those values which have a significant enrichment (BH FDR)
    individual_result<-individual_result[order(individual_result$padj),]
    significant<- individual_result[individual_result$padj <1, ]
    
    
    #Chuck away those which don't have any significance
    if(is.null(nrow(significant))| nrow(significant)< 1){
      skipped_samples<-rbind(skipped_samples, sample_ID)
      next
    } 
    
    #Else lets keep going
    significant$sampleID<-sample_ID
    
    # Place all the results in the dataframe
    all_significant<-rbind(all_significant, significant)
  }
    
    
    if (species == "Human") {
      print("We are working with human data")
      significant_pathways_human<- all_significant
      skipped_human<-skipped_samples
      sci_name<-"Homo sapiens"
      
    } else if (species == "Mouse") {
      print("It's a mouse")
      significant_pathways_mouse<- all_significant
      skipped_mouse<-skipped_samples
    } else {
      print("Organism not detected")
    }
  }
  
  
  # PLOT GENERATION ###################################
  
  # REMOVE BIOCARTA_ FROM EACH PATHWAY NAME
  all_significant[,1]<-sub("BIOCARTA_", "", all_significant[,1])
  all_significant
  
  # Create a dot plot heatmap using ggplot2
  ggplot(all_significant, aes(x = pathway, y = sampleID, size = -log10(padj), color = NES)) +
    geom_point() +
    scale_color_gradient(low = "blue", high = "red") +
    labs(title = "Significant Pathways Dot Plot Heatmap", x = "Pathway", y = "SampleID") +
    theme_minimal() + theme(axis.text.x=element_text(angle= 90, vjust =0.5))
  
}
```

PREPARE FILES TO BE TAKEN INTO PYTHON FOR POWER TRANSFORMATION
```{r}
# GROUP ALL DATA SO WE CAN MAKE A MATRIX OF PATHWAYS AND SAMPLES
gsea_results<-gsea_results_list
# Create a matrix where rows represent pathways and columns represent samples' values
pathway_matrix <- do.call(cbind, lapply(gsea_results, function(sample_result) {
  sample_result[, c("pathway", "NES")]  # Assuming you want to use NES values
}))


# LET US REMOVE THE ADDED REPEATED PATHWAY ROWS
to_remove<-seq(3,(ncol(pathway_matrix)-1),by=2)

pathway_matrix<-data.frame(pathway_matrix)
pathway_matrix<-pathway_matrix[,-to_remove]

setwd("F:/User/Directory")

# ASSSIGN THE PATHWAYS TO THE ROW NAME
write.csv(pathway_matrix, file = paste(run,"_pathway_matrix.csv", sep=""))

```

Take into python to perform the power transform.  Then return to continue analysis.
Both mouse and human data will be required here.
Next, we will perform the PCA on the power transformed data
```{r}
library(sparsepca)
library(scales)


mouse_run<-"GSE50521"
human_run<-"GSE36980"
region<-"HIP"
pca_figure_font_size<-12

model <- switch(mouse_run,
                "GSE36981" = "3xTg",
                "GSE50521" = "5xTg",
                "GSE67306" = "APP_PS1",
                "Unknown")  # Default value if no match is found


# IMPORT CSV DATA FROM PYTHON AND PREPARE DATA #####################
setwd("F:/User/Directory")

human_power_transformed<-read.csv(paste(human_run,"_power_transformed.csv", sep=""))
mouse_power_transformed<-read.csv(paste(mouse_run,"_power_transformed.csv", sep=""))

# Remove of the extra column which has been inserted

rownames(mouse_power_transformed)<-mouse_power_transformed[,1]
mouse_power_transformed<-mouse_power_transformed[,-1]

rownames(human_power_transformed)<-human_power_transformed[,1]
human_power_transformed<-human_power_transformed[,-1]

boxplot((mouse_power_transformed),  
        xlab = "Pathway", ylab = "Power Transformed Pathway Enrichment Score",
        names =NULL,
        cex.axis=0.8,
        cex.lab=1.7)

```

REMOVE OF THE PATHWAYS WHICH ONLY APPEAR IN ONE SPECIES.
```{r}
human_names<-colnames(human_power_transformed)
mouse_names<-colnames(mouse_power_transformed)

# SELECT THOSE WHICH ARE DUPLICATES
names_to_keep<-intersect(human_names,mouse_names)

# SUBSET THE DATA
human_power<-human_power_transformed[,names_to_keep]
mouse_power<-mouse_power_transformed[,names_to_keep]

```

ALPHA VALUE OPTIMISATION.  20 mins/alpha (3 hours 20 mins for 13)
```{r}
alpha_values<-seq(log(1e-6),log(1),length.out=10)
alpha_values<-exp(alpha_values)
summary_results<-data.frame()


  for (a in 1:length(alpha_values)){

find_alpha<-data.frame()
# 1. SELECT THE ALPHA VALUE WHICH I WOULD LIKE TO USE
alpha<-alpha_values[a]

for (i in 1:nrow(mouse_power)){
# 2. REMOVE ONE SAMPLE.  THIS WILL BE THE TEST DATA
training<-mouse_power[-i,,drop=FALSE]
test<-mouse_power[i,,drop=FALSE]

# 3. PERFORM PCA ON THE TRAINING DATASET

pca_model<-spca(training,alpha=alpha,center=TRUE, scale=TRUE,
     max_iter= 100000,tol=1e-08, verbose=FALSE)

summary<-summary(pca_model)
variance<-summary[4,3]

run_results<-cbind(alpha,i, variance)
find_alpha<-rbind(find_alpha, run_results)

}

#COMBINE ALL THE RESULTS
mean<-mean(find_alpha[,3])
var<-var(find_alpha[,3])
test1<- c(mean, var)

alpha_results<- cbind(alpha, mean, var)
summary_results<-rbind(summary_results,alpha_results)
}
```


```{r}
ggplot(summary_results, aes(x=alpha, y= mean)) +
  geom_point(size=5) +
  geom_hline(yintercept = 0.5, linetype = "22", col = "black", linewidth=2.2)+
  theme_minimal()+
  scale_x_log10(labels=trans_format('log10',math_format(10^.x)))+
  scale_y_continuous(limits=c(0,1))+
  theme(text = element_text(size=30),
        panel.background = element_blank(),
        panel.grid.major = element_blank(), 
        panel.grid.minor = element_blank(),
        axis.line = element_line(colour = "black"),
        panel.border = element_rect(colour = "black", fill=NA, size=4),
        axis.ticks =  element_line(size=2),
        axis.ticks.length = unit(-0.3, "cm"))+
  labs(x = "Alpha", y="Cumulative Var \n PC1-3")
```

SELECT THE OPTIMUM ALPHA AND PERFORM PCA WITH THIS ALPHA
```{r}

#SELECT THE OPTIMUM ALPHA
mean_over_0.5<-summary_results[summary_results$mean >= 0.5, ]
optimum_alpha<-max(mean_over_0.5$alpha)

alpha_values<-seq(log(1e-6),log(1),length.out=10)
alpha_values<-exp(alpha_values)

#RUN THE PCA MODEL WITH THE NEW OPTIMUM ALPHA VALUE
pca_model<-spca(mouse_power,alpha=optimum_alpha,center=TRUE, scale=TRUE,
                                   max_iter= 1000,tol=1e-08, verbose=FALSE)

#THE DATA NEEDS TO BE IN A MATRIX FORMAT TO MULTIPLY
load<-as.matrix(pca_model$loadings, nrow = nrow(pca_model$loadings),ncol=ncol(pca_model$loadings))
mouse_matrix<-as.matrix(mouse_power, nrow=nrow(mouse_power), ncol=ncol(mouse_power))

```

PLOT THE MOUSE PCA RESULTS
```{r}
# PROJECT THE MOUSE DATA INTO THE MOUSE PC SPACE

mouse_PCA_space<-mouse_matrix %*% load
mouse_PCA_space<-data.frame(mouse_PCA_space)

# UNDERSTAND THE PERCENT VARIANCE CAPTURED BY EACH PC
PC_summary<-summary(pca_model)
#VAR FROM PC 1 and 2

varPC1<-PC_summary[3,1]
varPC2<-PC_summary[3,2]

#control <- paste(control_names, ".NES",sep="")
#diseased<-c(setdiff(rownames(mouse_PCA_space), control))
mouse_PCA_space$group <- ifelse(grepl("control", rownames(mouse_PCA_space)) , "Control", "Diseased")


# MOUSE DATA IN MOUSE SPACE
library(ggplot2)
mouse_PCA_plot<-ggplot(mouse_PCA_space, 
       aes(x=mouse_PCA_space[,1], 
           y=mouse_PCA_space[,2], 
          color = group)) + 
         geom_hline(yintercept=0, linewidth=2)+ geom_vline(xintercept=0,linewidth=2)+
            geom_point(aes(fill=group),size=4,pch=21, colour="black") + 
            labs(x = paste("ms sPC1 (", varPC1*100, "% Variance)", sep=""), y = paste("ms sPC2 (", varPC2*100, "% Variance)", sep=""))+
            theme_minimal() +
            scale_fill_manual(values = c("Control" = "darkgray", "Diseased" = "#3399FF"))+ 
            theme(text = element_text(size=pca_figure_font_size))+
   theme(text = element_text(size=pca_figure_font_size),
        panel.background = element_blank(),
        panel.grid.major = element_blank(), 
        panel.grid.minor = element_blank(),
        axis.line = element_line(colour = "black"),
        panel.border = element_rect(colour = "black", fill=NA, size=4),
        axis.ticks =  element_line(size=2),
        axis.ticks.length = unit(-0.3, "cm"))+
  ggtitle("Mouse data projected into mouse sPC")+
  scale_x_continuous(limits=c(-20,20))+
  scale_y_continuous(limits=c(-20,20))

mouse_PCA_plot
#ggsave(plot=mouse_PCA_plot,filename=paste("Mouse_PCA_", model,".pdf",sep="") ,path=paste("F:/User/Directory/",model, sep="" ), device="pdf", dpi=600)


```

PROJECT THE HUMAN DATA INTO THE MOUSE SPACE
```{r}
# CONVERT THE HUMAN DATA INTO A MATRIX
human_matrix<-as.matrix(human_power, nrow=nrow(human_power), ncol=ncol(human_power))

# PROJECT THE HUMAN DATA INTO THE MOUSE SPACE
human_projected <-human_matrix %*% load
human_projected<-data.frame(human_projected)

human_projected$group <- ifelse(grepl("control", rownames(human_projected)) , "Control", "Diseased")


human_PCA_plot<-ggplot(human_projected, 
       aes(x=human_projected[,1], 
           y=human_projected[,2], 
          color = group)) + 
         geom_hline(yintercept=0, linewidth=2)+ geom_vline(xintercept=0,linewidth=2)+
            geom_point(aes(fill=group),size=4,pch=21, colour="black") + 
            labs(x = paste("Ms sPC1 (", varPC1*100, "% Variance)", sep=""), y = paste("Ms sPC2 (", varPC2*100, "% Variance)", sep=""))+
            theme_minimal() +
            scale_fill_manual(values = c("Control" = "darkgray", "Diseased" = "#33CC33"))+ 
            theme(text = element_text(size=pca_figure_font_size))+
   theme(text = element_text(size=pca_figure_font_size),
        panel.background = element_blank(),
        panel.grid.major = element_blank(), 
        panel.grid.minor = element_blank(),
        axis.line = element_line(colour = "black"),
        panel.border = element_rect(colour = "black", fill=NA, size=4),
        axis.ticks =  element_line(size=2),
        axis.ticks.length = unit(-0.3, "cm"))+
  ggtitle("Human data projected into mouse sPC")+
  scale_x_continuous(limits=c(-15,15))+
  scale_y_continuous(limits=c(-15,15))

#ggsave(plot=human_PCA_plot,filename=paste("Human_PCA_", model,".pdf",sep="") ,path=paste("F:/User/Directory/",model, sep="" ), device="pdf", dpi=600)

```

Plot the loadings for each organism
```{r}
library(ggplot2)

# Assuming prop_var_df is your data frame containing the variance explained for mouse and human
bar_plot_human_data <- human_projected[,-ncol(human_projected)]
sum(as.numeric(apply(bar_plot_human_data, 2, var)))

# Prop variance for human (proportion)
prop_var_df <- data.frame(
  PC = seq(1, ncol(human_projected)-1, by = 1),
  Mouse = summary(pca_model)[3, ],
  Human = apply(bar_plot_human_data, 2, var) / sum(as.numeric(apply(bar_plot_human_data, 2, var)))
)

# Reshaping the data to long format for ggplot
prop_var_long <- reshape2::melt(prop_var_df, id.vars = "PC", variable.name = "Group", value.name = "Variance_explained")

# Plot the data with bars next to each other (dodge position)
loadings_comp <- ggplot(prop_var_long, aes(x = PC, y = Variance_explained, fill = Group)) +
  geom_bar(stat = "identity", position = "dodge", color = "black") +  # Add black border around bars
  labs(x = "Principal Component", y = "Proportion of Variance Explained", 
       title = "Variance Explained by Each Principal Component") +
  scale_fill_manual(values = c("grey", "steelblue")) +  # Custom colors for mouse and human
  theme_minimal() +
  guides(fill = guide_legend(title = "Organism")) +
  scale_x_continuous(
    breaks = 1:ncol(human_projected)-1, 
    labels = as.character(1:ncol(human_projected)-1),
    expand = c(0, 0)  # Remove space between bars and x axis
  ) +
  scale_y_continuous(
    expand = c(0, 0)  # Remove space between bars and y axis
  ) +
  
  # Remove grid lines but keep axis lines
  theme(
    panel.grid.major = element_blank(),  # Remove major grid lines
    panel.grid.minor = element_blank(),  # Remove minor grid lines
    panel.border = element_blank(),  # Remove panel border (optional)
    axis.line = element_line(color = "black"),  # Add axis lines
    axis.ticks = element_line(color = "black")  # Add ticks along the axes
  )

# Print the plot
print(loadings_comp)


#ggsave(plot=loadings_comp,filename=paste("Loadings_comp_", model,".pdf",sep="") ,path=paste("F:/User/Directory",model, sep="" ), device="pdf", dpi=600)


```

Now, lets combine and stack these three plots
```{r}
library(patchwork)

combined_plots<-(mouse_PCA_plot/ human_PCA_plot/loadings_comp)
ggsave(plot=combined_plots,filename=paste("Combined_plots_", model,".pdf",sep="") ,path=paste("F:/User/Directory/",model, sep="" ),height=10 , width=6,  device="pdf", dpi=600)

```

Prepare labelled, data to be exported for SVM in python
```{r}
#GET RID OF THE NES
rownames(mouse_PCA_space) <- sub("\\.NES$", "", rownames(mouse_PCA_space))
rownames(human_projected) <- sub("\\.NES$", "", rownames(human_projected))

#PREP THE MOUSE DATA FOR SVM
mouse_data_SVM<-data.frame(mouse_PCA_space)
mouse_data_SVM$group<- ifelse(mouse_data_SVM$group == "Control", 0, 1)

# PREP THE HUMAN DATA FOR SVM
human_data_SVM<-data.frame(human_projected)
human_data_SVM$group<- ifelse(human_data_SVM$group == "Control", 0, 1)

# EXPORT READY TO READ IN PYTHON
setwd(paste("F:/User/Directory", model, sep=""))
write.csv(mouse_data_SVM, paste("PCA_coordinates_",mouse_run,".csv", sep=""))
write.csv(human_data_SVM, paste("PCA_coordinates_",human_run,".csv", sep=""))
```

Once SVM has been performed, the following code can be run to check if there are any overlapping pathways at all between teh identified PCs
```{r}
# Please insert what pathways we are inspecting
library(ggplot2)
library(dplyr)
library(forcats)

# PLEASE ENTER HERE WHICH PCS WE ARE INSPECTING
pcoi <- c(1,3)
plots <- list()


scores<-load
rownames(scores) <-names_to_keep
rownames(scores)<-sub("BIOCARTA_(.*)_PATHWAY", "\\1", rownames(scores))


for (i in 1:length(pcoi)) {
  PC_to_pwy <- pcoi[i]
  
  corresponding_pathways <- scores[, PC_to_pwy]
  corresponding_pathways <- data.frame(corresponding_pathways)
  
  row_sums <- rowSums(corresponding_pathways != 0)
  non_zero_rows <- data.frame(corresponding_pathways[row_sums > 0,, drop=FALSE])
  
  non_zero_rows_ordered <- non_zero_rows[order(non_zero_rows[,1], decreasing=TRUE),, drop=FALSE]
  
  # Create plot for current iteration and store it in the list
  plot <- non_zero_rows_ordered %>%
    mutate(name = fct_reorder(rownames(non_zero_rows_ordered), corresponding_pathways)) %>%
    ggplot(aes(x=name, y=corresponding_pathways, fill = corresponding_pathways > 0)) +
    geom_bar(stat="identity") +
    scale_fill_manual(values = c("deepskyblue", "lightgray"), guide = FALSE) +
    coord_flip() +
    xlab("") +
    theme_bw()+
    labs(x = "Biocarta Pathways", y = "Loading coefficient", sep="", title = paste("PC", PC_to_pwy, "pathway coefficinets"))+
    theme(text=element_text(size=14))
  
  plots[[i]] <- plot
}
for (i in 1:length(plots)) {
  print(plots[[i]])
}


```

Plot the human data, against the PCs that the SVM identified
```{r}
#What PCs do we want to plot
PCs<-c(3,6)

# CONVERT THE HUMAN DATA INTO A MATRIX
human_matrix<-as.matrix(human_power, nrow=nrow(human_power), ncol=ncol(human_power))

# PROJECT THE HUMAN DATA INTO THE MOUSE SPACE
human_projected <-human_matrix %*% load
human_projected<-data.frame(human_projected)

human_projected$group <- ifelse(grepl("control", rownames(human_projected)) , "Control", "Diseased")

varPC1<-PC_summary[3,PCs[1]]
varPC2<-PC_summary[3,PCs[2]]

human_PCA_plot<-ggplot(human_projected, 
       aes(x=human_projected[,1], 
           y=human_projected[,3], 
          color = group)) + 
         geom_hline(yintercept=0, linewidth=2)+ geom_vline(xintercept=0,linewidth=2)+
            geom_point(aes(fill=group),size=4,pch=21, colour="black") + 
            labs(x = paste("Ms sPC", PCs[1]," (", varPC1*100, "% Variance)", sep=""), y = paste("Ms sPC",PCs[2], " (", varPC2*100, "% Variance)", sep=""))+
            theme_minimal() +
            scale_fill_manual(values = c("Control" = "darkgray", "Diseased" = "#33CC33"))+ 
            theme(text = element_text(size=pca_figure_font_size))+
   theme(text = element_text(size=pca_figure_font_size),
        panel.background = element_blank(),
        panel.grid.major = element_blank(), 
        panel.grid.minor = element_blank(),
        axis.line = element_line(colour = "black"),
        panel.border = element_rect(colour = "black", fill=NA, size=4),
        axis.ticks =  element_line(size=2),
        axis.ticks.length = unit(-0.3, "cm"))+
  ggtitle("Human data projected into mouse sPC")+
  scale_x_continuous(limits=c(-10,10))+
  scale_y_continuous(limits=c(-10,10))+
  guides(fill="none")
  

ggsave(plot=human_PCA_plot,filename=paste("Human_divisable", model,".pdf",sep="") ,path=paste("F:/User/Directory",model, sep="" ), device="pdf", heigh=10,width=10, units="cm", dpi=600)
```
